# Supplementary material for: Intron and gene size expansion during nervous system evolution
Source: BMC Genomics. 2020 May 14;21:360. doi: 10.1186/s12864-020-6760-4 (PMC7222433; doi:10.1186/s12864-020-6760-4)
Supplement: Supplementary file 2 — Additional file 2: Table S1. Tissues analyzed in each species of Fig. 1. [file 12864_2020_6760_MOESM2_ESM.xls]

## Sheet: Sheet1
Additional File 2: Table S1. Tissues analyzed in each species of Fig. 1.
Species	Tissue	Type
Anolis carolinensis	Brain	Neuronal
Anolis carolinensis	Heart	Non-neuronal
Anolis carolinensis	Kidney	Non-neuronal
Anolis carolinensis	Skeletal Muscle Tissue	Non-neuronal
Bos taurus	Adipose Tissue	Non-neuronal
Bos taurus	Duodenum	Non-neuronal
Bos taurus	Hypothalamus	Neuronal
Bos taurus	Kidney	Non-neuronal
Bos taurus	Liver	Non-neuronal
Bos taurus	Lung	Non-neuronal
Bos taurus	Muscle Tissue	Non-neuronal
Caenorhabditis elegans	L1 Larva Hermaphrodite NSM	Neuronal
Caenorhabditis elegans	L1 Larva Hermaphrodite Neuron	Neuronal
Caenorhabditis elegans	L2 Larva Hermaphrodite Motor Neuron	Neuronal
Caenorhabditis elegans	Adult Hermaphrodite Gonad	Non-neuronal
Caenorhabditis elegans	Embryo Hermaphrodite Somatic Cell	Non-neuronal
Caenorhabditis elegans	Fully Elongated Embryo Hermaphrodite Pharyngeal Muscle Cell	Non-neuronal
Gallus gallus	Brain	Neuronal
Gallus gallus	Colon	Non-neuronal
Gallus gallus	Heart	Non-neuronal
Gallus gallus	Kidney	Non-neuronal
Gallus gallus	Liver	Non-neuronal
Gallus gallus	Lung	Non-neuronal
Gallus gallus	Skeletal Muscle Tissue	Non-neuronal
Gallus gallus	Spleen	Non-neuronal
Gallus gallus	Testis	Non-neuronal
Homo sapiens	Adipose Tissue	Non-neuronal
Homo sapiens	Adrenal Gland	Non-neuronal
Homo sapiens	Brain	Neuronal
Homo sapiens	Breast	Non-neuronal
Homo sapiens	Colon	Non-neuronal
Homo sapiens	Heart	Non-neuronal
Homo sapiens	Kidney	Non-neuronal
Homo sapiens	Leukocyte	Non-neuronal
Homo sapiens	Liver	Non-neuronal
Homo sapiens	Lung	Non-neuronal
Homo sapiens	Lymph Node	Non-neuronal
Homo sapiens	Ovary	Non-neuronal
Homo sapiens	Prostate Gland	Non-neuronal
Homo sapiens	Skeletal Muscle Tissue	Non-neuronal
Homo sapiens	Testis	Non-neuronal
Homo sapiens	Thyroid Gland	Non-neuronal
Monodelphis domestica	Brain	Neuronal
Monodelphis domestica	Cerebellum	Neuronal
Monodelphis domestica	Heart	Non-neuronal
Monodelphis domestica	Kidney	Non-neuronal
Monodelphis domestica	Liver	Non-neuronal
Monodelphis domestica	Testis	Non-neuronal
Zea mays	Aleurone	Non-neuronal
Zea mays	Basal Endosperm Transfer Layer	Non-neuronal
Zea mays	Central Starchy Endosperm	Non-neuronal
Zea mays	Conducting Zone	Non-neuronal
Zea mays	Plant Embryo	Non-neuronal
Zea mays	Plant Embryo Surrounding Region	Non-neuronal
Zea mays	Nucellus	Non-neuronal
Zea mays	Pericarp	Non-neuronal
Zea mays	Placento Chalazal Region	Non-neuronal
Zea mays	Vascular Region Of The Pedicel	Non-neuronal
Octopus bimaculoides	Ova	Non-neuronal
Octopus bimaculoides	Testes	Non-neuronal
Octopus bimaculoides	Posterior Salivary Gland	Non-neuronal
Octopus bimaculoides	Embryos	Non-neuronal
Octopus bimaculoides	Retina	Neuronal
Octopus bimaculoides	Optic Lobe	Neuronal
Octopus bimaculoides	Axial Nerve Cord	Neuronal
Octopus bimaculoides	Hepatopancreas, Kidney, Heart	Non-neuronal
Octopus bimaculoides	Subesophageal Brain	Neuronal
Octopus bimaculoides	Supraesophageal Brain	Neuronal
Drosophila melanogaster	L3 Imaginal Discs	Non-neuronal
Drosophila melanogaster	L3 Fat Body	Non-neuronal
Drosophila melanogaster	L3 Salivary Glands	Non-neuronal
Drosophila melanogaster	L3 Digestive System	Non-neuronal
Drosophila melanogaster	L3 CNS	Neuronal
